# Supplementary material for: Multi-level transcriptome sequencing identifies COL1A1 as a candidate marker in human heart failure progression
Source: BMC Med. 2020 Jan 6;18:2. doi: 10.1186/s12916-019-1469-4 (PMC6943904; doi:10.1186/s12916-019-1469-4)
Supplement: Supplementary file 1 — Additional file 1: Table S1. Summary of the basic information of HF patients and normal controls included in the study. [file 12916_2019_1469_MOESM1_ESM.xlsx]

## Sheet: Sheet1
Supplementary Table 1. Summary of the basic information of HF patients and normal controls included in the study
Sample ID	Seq ID	Diagnosis	Sex	Age	NYHA	Comorbidities					Ultrasonic cardiogram				Medication									Arrhythmia history				RNA condition
						MI/CAD	Valve disease	DM	Smoking history	PH	LVEF (%)	LA (mm)	IVS-thickness (mm)	LVEDD (mm)	ASA	Statin	Amio	Mexil	β-Block	Digoxin	ACEI/ARB	CCB	Diuretic	Atrial		Ventricular	IVCB	Total amount(μg)	RIN
SFW-D-1	S7	DCM	F	19	Ⅲ	N	MR	N	N	N	29	38	7	7					√	√	√		√	AF		VPC,VT		38.25	8
SFW-D-2	S8	DCM	M	28	Ⅳ	N	MR,TR	N	N	N	33	46	9	74			√		√	√	√		√			VF		28.28	7.8
SFW-D-3	S9	DCM	M	37	Ⅳ	N	MR	N	Y	N	60			39						√	√	√	√	AF				17.5	6.9
SFW-D-4	S10	DCM	F	55	Ⅳ	N	AR,MR	Y	N	N	15	38	7	69			√									VPC		13.69	7.9
SFW-D-5	S11	DCM	M	46	Ⅳ	N	MR	N	N	N	25	49	7	80						√	√	√	√					15.23	8.3
SFW-D-6	S12	DCM	M	15	Ⅲ	N	MR,TR	N	N	N	25	43	7	62	√				√	√	√		√					19.32	8
SFW-D-7	S13	DCM	M	60	Ⅳ	N	MR,TR	N	N	Y	20	44	10	82					√	√	√		√					17.26	7.5
SFW-D-8	S14	DCM	M	41	Ⅳ	N	MR	Y	Y	N	25	53	9	78					√	√	√		√					44.45	7.8
SFW-D-9	S15	DCM	F	56	Ⅳ	N	MR,TR	N	N	N	33	48	8	65					√		√		√	AF		VPC,VT		13.16	8.1
SFW-D-10	S16	DCM	M	50	Ⅳ	N	MR,TR	N	Y	N	34	42	8	72					√	√			√			VT,VPC	CRBBB	17.84	8.2
SFW-D-11	S17	DCM	F	30	Ⅱ	N		N	N	Y	35	45	7	65					√		√		√					6.3	8.2
SFW-D-12	S19	DCM	F	13	Ⅲ	N	MR,TR	N	N	N	15	48	7	65	√				√	√			√					28.98	8.1
SFW-D-13	S20	DCM	M	28	Ⅲ	N		N	N	N										√	√	√	√			VPC		19.61	8.3
SFW-D-14	S21	DCM	F	19	Ⅲ	N	MR,TR	N	N	N	23	39	7	71						√	√		√					20.2	8
SFW-D-15	S22	DCM	F	54	Ⅳ	N		N	N	N	29	46	8	72			√		√	√	√		√	AF				23.63	8.3
SFW-D-17	S24	DCM	M	13	Ⅲ	N		N	N	N	20	39	9	69					√	√	√		√					23.04	8.2
SFW-D-18	S25	DCM	F	21	Ⅳ	N	MR,TR	N	N	Y	22	44	9	58					√	√	√		√				√	14.69	7.9
SFW-D-19	S26	DCM	M	15	Ⅱ	N	MR,TR	N	N	N	25	43	9	75														15.34	8.3
SFW-D-27	S27	Mcd	M	46	Ⅳ	N	MR,TR	N	Y	N	35	40	9	65					√	√	√		√			VT,VPC	CRBBB	9.07	7.6
SFW-D-28	S28	Mcd	M	47	Ⅲ	N	MR,TR	N	N	Y	28	52	10	59			√		√		√						CRBBB	38.55	7.6
SFW-D-29	S29	Mcd	M	34	Ⅳ	N	MR,TR	N	Y	Y	20	52	8	74					√	√	√		√					12.85	7.5
SFW-N-1	S2	Healthy donor	M	40																								36.25	8.4
SFW-N-2	S3	Healthy donor	M	45																								16.57	8
SFW-N-3	S4	Healthy donor	M	39																								22.95	8.5
SFW-N-4	S5	Healthy donor	M	43																								20.12	7.9
SFW-N-5	S6	Healthy donor	M	44																								22.26	7.9
SFW-N-6	S37	Healthy donor	M	48																								16.83	8.2
SFW-N-7	S38	Healthy donor	M	40																								8.58	7.4
SFW-N-8	S39	Healthy donor	M	34																								20.24	8.1
SFW-N-9	S41	Healthy donor	M	42																								15.91	8.4
