# Supplementary material for: Multi-level transcriptome sequencing identifies COL1A1 as a candidate marker in human heart failure progression
Source: BMC Med. 2020 Jan 6;18:2. doi: 10.1186/s12916-019-1469-4 (PMC6943904; doi:10.1186/s12916-019-1469-4)
Supplement: Supplementary file 2 — Additional file 2: Table S2. The RNA-seq statistics and alignment information for each sample. [file 12916_2019_1469_MOESM2_ESM.xlsx]

## Sheet: RNA-seq
Supplementary Table 2. The alignment information for each sample.
Sample	RNA-seq alignment rate for each sample by using HISAT2						smallRNA-seq alignment rate for each sample by using miRDeep2
	Total reads	Paired reads	Aligned concordantly 0 times	Aligned concordantly exactly 1 time	Aligned concordantly >1 times	Overall alignment rate	Total reads	Mapped reads	Unmapped reads	Mapped rate	Unmapped rate
Heart failure	39274293	39274293	2980113	33019854	3274326	0.9639	18797229	13684278	5112951	0.727994	0.272006
	43060171	43060171	2781391	36581594	3697186	0.9708	21141463	15541780	5599683	0.735133	0.264867
	46916708	46916708	3547254	39617290	3752164	0.9635	21236127	17722204	3513923	0.834531	0.165469
	48680962	48680962	3156785	41307161	4217016	0.9684	19414626	14277506	5137120	0.735399	0.264601
	40452657	40452657	1947966	35075389	3429302	0.9801	20794119	15066830	5727289	0.724572	0.275428
	49345671	49345671	3474912	42068025	3802734	0.9667	19482825	14311621	5171204	0.734576	0.265424
	45324310	45324310	3144025	39134688	3045597	0.9659	20446142	15415265	5030877	0.753945	0.246055
	47554957	47554957	3446890	40080032	4028035	0.9661	21246672	14439822	6806850	0.679627	0.320373
	48926459	48926459	3239435	41773431	3913593	0.9686	19707038	15565439	4141599	0.789842	0.210158
	48010777	48010777	3696526	40331688	3982563	0.9631	19460631	15627274	3833357	0.80302	0.19698
	43575061	43575061	3187608	36598386	3789067	0.9652	19054497	16469662	2584835	0.864345	0.135655
	42151777	42151777	3186720	35445392	3519665	0.965	19891038	16982318	2908720	0.853767	0.146233
	50199661	50199661	3708244	42570198	3921219	0.9636	21910547	17905979	4004568	0.817231	0.182769
	42091749	42091749	2964035	36001028	3126686	0.9659	20574818	17376735	3198083	0.844563	0.155437
	42174627	42174627	3038971	35960751	3174905	0.9646	19014634	14151576	4863058	0.744247	0.255753
	42029670	42029670	2547041	36206563	3276066	0.9724	20896052	18241528	2654524	0.872965	0.127035
	41900071	41900071	2688610	36150326	3061135	0.969	19472154	15330166	4141988	0.787287	0.212713
	41343771	41343771	2845518	35093626	3404627	0.9688	20188996	17372109	2816887	0.860474	0.139526
	42424403	42424403	2806324	36180956	3437123	0.969	28626648	20625830	8000818	0.720512	0.279488
	42072949	42072949	3272834	35374560	3425555	0.9638	19379382	15259812	4119570	0.787425	0.212575
	40597004	40597004	2821596	34540269	3235139	0.9682	20768569	13106877	7661692	0.631092	0.368908
Healthy donors	43483995	43483995	2555267	38100780	2827948	0.9726	20054433	15527702	4526731	0.774278	0.225722
	44999990	44999990	3408070	37301008	4290912	0.9646	18994568	13619640	5374928	0.717028	0.282972
	41073986	41073986	2641570	35512291	2920125	0.9706	18974764	14310675	4664089	0.754195	0.245805
	39089855	39089855	2898140	32541134	3650581	0.9648	18991981	13989814	5002167	0.736617	0.263383
	46615626	46615626	3380955	39243676	3990995	0.9641	20057356	15728872	4328484	0.784195	0.215805
	43349171	43349171	3387640	36318324	3643207	0.9626	20106024	17404047	2701977	0.865614	0.134386
	47735515	47735515	3205801	40098548	4431166	0.971	21088378	18288536	2799842	0.867233	0.132767
	44030160	44030160	3110910	36328327	4590923	0.9688	21186076	20229103	956973	0.95483	0.0451699
	46905985	46905985	3089758	39717762	4098465	0.9707	18633898	15917657	2716241	0.854231	0.145769
