# Supplementary material for: Multi-level transcriptome sequencing identifies COL1A1 as a candidate marker in human heart failure progression
Source: BMC Med. 2020 Jan 6;18:2. doi: 10.1186/s12916-019-1469-4 (PMC6943904; doi:10.1186/s12916-019-1469-4)
Supplement: Supplementary file 3 — Additional file 3: Table S3. Functional enrichment analysis of differentially expressed mRNAs by online tool WebGestalt. [file 12916_2019_1469_MOESM3_ESM.xlsx]

## Sheet: Sheet4
Supplementary Table 3. Functional enrichment analysis of differentially expressed mRNAs by online tool WebGestalt.
Category	Description	#Overlap	p-value	FDR	Gene symbol
Disease_GLAD4U	Vascular Diseases	18	6.71792e-11	1.8905e-07	TRNM;NPR3;TRNI;CORIN;ACE2;PROS1;APOA1;THBS4;JAK2;NPPB;NPPA;THBD;TNFRSF11B;ELN;TNFRSF12A;TNNI1;NR4A3;TNC
Disease_GLAD4U	Cardiovascular Diseases	20	7.13128e-11	1.8905e-07	TRNM;FNDC5;NPR3;TRNI;CORIN;ACE2;PROS1;APOA1;THBS4;JAK2;NPPB;NPPA;THBD;TNFRSF11B;ELN;HEY2;ANKRD1;TNNI1;NR4A3;TNC
Disease_GLAD4U	Stroke	11	1.04734e-07	0.000106789	BDNF;NPR3;F2R;ACE2;PROS1;APOA1;NPPB;NPPA;THBD;NNMT;TNFRSF11B
Disease_GLAD4U	Blood pressure	11	1.35904e-07	0.000112588	HBB;FNDC5;NPR3;CORIN;ACE2;APOA1;NPPB;NPPA;TNFRSF11B;ELN;HBA1
Disease_GLAD4U	Heart Failure	10	2.74844e-07	0.000214297	NPR3;CORIN;POSTN;ACE2;PPP1R1A;NPPB;NPPA;TNFRSF11B;ANKRD1;TNNI1
Disease_GLAD4U	Aortic Rupture	7	3.12989e-07	0.000230482	PRELP;FMOD;ABI3BP;HAPLN1;AEBP1;TNC;COL14A1
Disease_GLAD4U	Myocardial Ischemia	12	3.71752e-07	0.000259346	NPR3;F2R;ACE2;APOA1;THBS4;NPPB;NPPA;THBD;TNFRSF11B;S100A9;TNNI1;HBA1
Disease_GLAD4U	Heart Diseases	14	9.16186e-07	0.000526396	NPR3;CORIN;ACE2;APOA1;THBS4;NPPB;NPPA;THBD;TNFRSF11B;ELN;HEY2;ANKRD1;TNNI1;TNC
Disease_GLAD4U	Hypertension	11	9.53112e-07	0.000526396	TRNM;NPR3;TRNI;CORIN;ACE2;PTGDS;NPPB;NPPA;TNFRSF11B;C3;ELN
Disease_GLAD4U	Varicose Veins	7	1.48355e-06	0.000786578	S100A9;PRELP;FMOD;ABI3BP;HAPLN1;AEBP1;COL14A1
Disease_GLAD4U	Kidney Failure	8	1.8596e-06	0.000915301	CORIN;ACE2;PTGDS;NPPB;NPPA;THBD;TNFRSF11B;C3
Disease_GLAD4U	Cerebrovascular Disorders	9	2.69536e-06	0.00114058	BDNF;NPR3;PROS1;APOA1;NPPB;NPPA;THBD;TNFRSF11B;ELN
Disease_GLAD4U	Ischemia	9	2.69536e-06	0.00114058	NPR3;CORIN;ACE2;APOA1;NPPB;NPPA;THBD;TNFRSF11B;C3
Disease_GLAD4U	Peripheral Vascular Diseases	6	2.75356e-06	0.00114058	PROS1;APOA1;NPPB;THBD;TNFRSF11B;ELN
Disease_GLAD4U	Growth Disorders	9	3.86203e-06	0.00138355	BDNF;FSTL3;NPR3;SOCS2;GRB10;JAK2;IGFBP2;IGFBP3;COMP
Disease_GLAD4U	Diabetes Mellitus, Type 2	10	5.39364e-06	0.00174372	FNDC5;ACE2;APOA1;NPPB;NPPA;IGFBP2;TNFRSF11B;SFRP4;HBA1;PDK4
Disease_GLAD4U	Wounds and Injuries	7	6.07858e-06	0.00177248	BDNF;POSTN;PTGDS;TNFRSF11B;COL1A1;UCHL1;TNC
Disease_GLAD4U	Myocardial Infarction	9	8.37783e-06	0.00222096	POSTN;F2R;APOA1;THBS4;NPPB;NPPA;THBD;TNFRSF11B;TNNI1
Disease_GLAD4U	Obesity	11	9.96168e-06	0.00253927	BDNF;FNDC5;IRX6;NPR3;APOA1;NPPB;NPPA;IGFBP2;IGFBP3;C3;PDK4
Disease_GLAD4U	Insulin Resistance	9	1.0298e-05	0.0025652	FNDC5;APOA1;NPPB;IGFBP2;IGFBP3;TNFRSF11B;C3;SFRP4;PDK4
Disease_GLAD4U	Hyperinsulinism	8	1.11908e-05	0.00264883	FNDC5;TRNI;APOA1;NPPB;IGFBP3;TNFRSF11B;C3;PDK4
Disease_GLAD4U	Rupture	7	1.14701e-05	0.0026673	THBS4;ELN;FMOD;COL1A1;LTBP2;TNC;COL14A1
Disease_GLAD4U	Pregnancy Complications	9	1.19743e-05	0.00268583	HBB;FNDC5;FSTL3;CORIN;PROS1;NPPB;NPPA;THBD;FRMD4A
Disease_GLAD4U	Collagen Diseases	7	1.23603e-05	0.00268583	POSTN;COLQ;ASPN;FMOD;COMP;COL1A1;TNC
Disease_GLAD4U	Hypertension, Renal	7	1.23603e-05	0.00268583	CORIN;ACE2;PTGDS;NPPB;NPPA;TNFRSF11B;C3
Disease_GLAD4U	Fibrosis	9	1.52864e-05	0.00305289	POSTN;ACE2;S100A9;ELN;COMP;COL1A1;AEBP1;TNC;COL14A1
Disease_GLAD4U	Pregnancy	9	1.68145e-05	0.00327759	HBB;FNDC5;FSTL3;CORIN;PROS1;NPPA;IGFBP3;THBD;FRMD4A
Disease_GLAD4U	Aortic Diseases	6	2.12213e-05	0.00385326	NPPB;TNFRSF11B;ELN;HEY2;NR4A3;TNC
Disease_GLAD4U	Aortic Valve Stenosis	7	2.17603e-05	0.00389774	ACE2;NPPB;NPPA;ELN;ANKRD1;ELAC2;TNNI1
Disease_GLAD4U	Coronary Artery Disease	9	2.54082e-05	0.00429495	F2R;APOA1;THBS4;NPPB;NPPA;THBD;TNFRSF11B;S100A9;HBA1
Disease_GLAD4U	Heart Valve Diseases	7	2.83113e-05	0.00469083	ACE2;NPPB;NPPA;ELN;HEY2;ANKRD1;TNNI1
Disease_GLAD4U	Glomerular filtration rate	6	2.99386e-05	0.00483947	ACE2;PTGDS;NPPB;NPPA;TNFRSF11B;HBA1
Disease_GLAD4U	Diabetes Mellitus	10	3.52494e-05	0.00534772	FNDC5;TRNI;ACE2;APOA1;NPPB;NPPA;IGFBP2;TNFRSF11B;SFRP4;HBA1
Disease_GLAD4U	Essential hypertension	6	3.52651e-05	0.00534772	TRNM;NPR3;CORIN;ACE2;NPPB;NPPA
Disease_GLAD4U	Carotid Artery Diseases	6	4.13269e-05	0.00582753	APOA1;THBD;TNFRSF11B;ELN;TNFRSF12A;NR4A3
Disease_GLAD4U	Cardiomegaly	7	4.91102e-05	0.00650956	CORIN;ACE2;NPPB;NPPA;TNFRSF11B;ANKRD1;TNNI1
Disease_GLAD4U	Arterial Occlusive Diseases	9	6.32647e-05	0.00785536	APOA1;THBS4;NPPB;NPPA;THBD;TNFRSF11B;ELN;NR4A1;NR4A3
Disease_GLAD4U	Cardiomyopathies	7	6.52397e-05	0.00790676	ACE2;NPPB;NPPA;FRMD4A;ANKRD1;TNNI1;TNC
Disease_GLAD4U	Cardiomyopathy NOS	7	6.52397e-05	0.00790676	ACE2;NPPB;NPPA;FRMD4A;ANKRD1;TNNI1;TNC
Disease_GLAD4U	Infarction	8	7.21068e-05	0.00845819	POSTN;APOA1;THBS4;NPPB;NPPA;THBD;TNFRSF11B;TNNI1
Disease_GLAD4U	Renal diabetes	6	7.44528e-05	0.00858149	ACE2;PTGDS;NPPB;NPPA;TNFRSF11B;HBA1
Disease_GLAD4U	Thrombosis	6	7.44528e-05	0.00858149	CORIN;F2R;PROS1;THBS4;JAK2;THBD
Disease_GLAD4U	Brain Ischemia	6	0.000111036	0.0113396	BDNF;NPR3;APOA1;NPPB;NPPA;THBD
Disease_GLAD4U	Cardiomyopathy, Hypertrophic	6	0.00014248	0.0136853	ACE2;NPPB;NPPA;ANKRD1;ELAC2;TNNI1
Disease_GLAD4U	Chronic Disease	8	0.000165341	0.0152194	POSTN;ACE2;SERPINE2;JAK2;NPPB;TNFRSF11B;S100A9;C3
Disease_GLAD4U	Spinal Diseases	6	0.000180598	0.0159588	TNFRSF11B;ASPN;S100A9;PRELP;COL1A1;HAPLN1
Disease_GLAD4U	Hepatopulmonary syndrome	6	0.000191282	0.0164639	SERPINE2;NPPB;NPPA;THBD;ELN;TNC
Disease_GLAD4U	Glomerular disease	6	0.000202459	0.0168847	ACE2;PTGDS;NPPB;NPPA;TNFRSF11B;C3
Disease_GLAD4U	Neonate	8	0.000223417	0.0179654	HBB;MOCS1;GRB10;NPPB;NPPA;IGFBP3;COL1A1;HBA1
Disease_GLAD4U	Metabolic Diseases	13	0.000233796	0.0186544	MOCS1;FNDC5;PYGM;TRNI;ACE2;APOA1;NPPB;NPPA;TNFRSF11B;SFRP4;COL1A1;HBA1;PDK4
Disease_GLAD4U	Coronary Disease	8	0.000267547	0.0201789	F2R;APOA1;THBS4;NPPB;NPPA;THBD;TNFRSF11B;S100A9
Disease_GLAD4U	Inflammation	10	0.000310041	0.0220946	POSTN;F2R;THBD;TNFRSF11B;S100A9;C3;NR4A1;TNFRSF12A;NR4A3;TNC
Disease_GLAD4U	Arteriosclerosis	8	0.000329679	0.0231211	APOA1;THBS4;NPPB;NPPA;THBD;TNFRSF11B;NR4A1;NR4A3
Disease_GLAD4U	Heart rate	6	0.000362771	0.0248038	BDNF;CORIN;ACE2;APOA1;NPPB;NPPA
Disease_GLAD4U	Transplantation	7	0.00054218	0.0332713	POSTN;JAK2;NPPB;THBD;MLLT11;C3;KLF4
Disease_GLAD4U	Respiratory Tract Infections	6	0.000582173	0.0348322	MRC1;POSTN;ACE2;THBD;S100A9;C3
Disease_GLAD4U	Connective Tissue Diseases	8	0.000706935	0.0410983	TNFRSF11B;S100A9;C3;ELN;COMP;COL1A1;TNFRSF12A;LTBP2
Disease_GLAD4U	Hypertrophy	6	0.000822491	0.0446808	CORIN;ACE2;NPPB;NPPA;HOPX;ANKRD1
Disease_GLAD4U	Nutrition Disorders	7	0.000828338	0.0447362	BDNF;FNDC5;APOA1;NPPB;TNFRSF11B;C3;PDK4
GO_Biological_Process	Extracellular structure organization	15	7.3812e-09	1.63063e-05	POSTN;CCDC80;COLQ;APOA1;TNFRSF11B;ELN;FMOD;COMP;ABI3BP;COL1A1;HAPLN1;AEBP1;ADAM19;TNC;COL14A1
GO_Biological_Process	Extracellular matrix organization	14	1.04177e-08	1.97267e-05	POSTN;CCDC80;COLQ;TNFRSF11B;ELN;FMOD;COMP;ABI3BP;COL1A1;HAPLN1;AEBP1;ADAM19;TNC;COL14A1
GO_Biological_Process	Response to external stimulus	34	1.61946e-08	2.68324e-05	BDNF;CREBZF;MRC1;DDIT4;POSTN;GRB10;CCDC80;F2R;ACE2;CDKN1A;PROS1;APOA1;SERPINE2;THBS4;SSC5D;JAK2;NPPA;PDLIM7;IGFBP2;THBD;TNFRSF11B;S100A9;C3;NR4A1;COL1A1;ENAH;ABAT;BHLHE40;ANKRD1;KLF4;NR4A3;TNC;CA3;PDK4
GO_Biological_Process	Regulation of multicellular organismal process	40	5.98257e-08	7.9299e-05	BDNF;ASB1;FSTL3;GADD45G;SRPX2;NPR3;CORIN;POSTN;SOCS2;GRB10;F2R;ACE2;PROS1;COLQ;PTGDS;APOA1;SERPINE2;THBS4;SSC5D;JAK2;NPPB;NPPA;PDLIM7;THBD;TNFRSF11B;ASPN;S100A9;C3;COMP;HEY2;SFRP4;COL1A1;ABAT;BHLHE40;ANKRD1;TNFRSF12A;KLF4;TNNI1;NR4A3;PDK4
GO_Biological_Process	Regulation of blood pressure	9	4.10338e-07	0.000271952	HBB;NPR3;CORIN;POSTN;F2R;ACE2;NPPB;NPPA;ABAT
GO_Biological_Process	Biological adhesion	24	5.57566e-07	0.00035193	HBB;FSTL3;SRPX2;POSTN;CCDC80;LSAMP;ACE2;APOA1;SERPINE2;THBS4;JAK2;IGFBP2;S100A9;COMP;ABI3BP;COL1A1;HAPLN1;ABAT;ADAM19;TNFRSF12A;KLF4;NR4A3;TNC;COL14A1
GO_Biological_Process	Cell adhesion	23	1.86444e-06	0.000915301	HBB;FSTL3;SRPX2;POSTN;CCDC80;LSAMP;APOA1;SERPINE2;THBS4;JAK2;IGFBP2;S100A9;COMP;ABI3BP;COL1A1;HAPLN1;ABAT;ADAM19;TNFRSF12A;KLF4;NR4A3;TNC;COL14A1
GO_Biological_Process	Response to growth factor	17	2.06561e-06	0.000977845	BDNF;FSTL3;DDIT4;POSTN;GRB10;APOA1;RASL11B;ASPN;FMOD;COMP;SFRP4;NR4A1;COL1A1;ANKRD1;KLF4;LTBP2;TNC
GO_Biological_Process	Anatomical structure morphogenesis	34	2.26221e-06	0.00103399	BDNF;SRPX2;POSTN;GRB10;F2R;APOA1;SERPINE2;THBS4;NPPB;MAP1A;PDLIM7;FARP1;HOPX;TNFRSF11B;SYNPO2L;ASPN;C3;ELN;COMP;HEY2;SFRP4;NR4A1;COL1A1;UCHL1;ENAH;BHLHE40;ANKRD1;TNFRSF12A;KLF4;TNNI1;NR4A3;ADGRF5;TNC;COL14A1
GO_Biological_Process	Regulation of response to wounding	8	3.4093e-06	0.00134694	F2R;CDKN1A;PROS1;SERPINE2;THBD;ABAT;TNFRSF12A;KLF4
GO_Biological_Process	Enzyme linked receptor protein signaling pathway	20	3.54468e-06	0.00134694	BDNF;FSTL3;DDIT4;SOCS2;GRB10;APOA1;JAK2;NPPB;NPPA;RASL11B;IGFBP2;IGFBP3;ASPN;FMOD;COMP;SFRP4;COL1A1;LTBP2;NR4A3;PDK4
GO_Biological_Process	Regulation of hemostasis	6	3.55662e-06	0.00134694	F2R;PROS1;SERPINE2;THBD;COMP;ABAT
GO_Biological_Process	Cellular response to growth factor stimulus	16	5.69659e-06	0.00175601	BDNF;FSTL3;DDIT4;POSTN;GRB10;APOA1;RASL11B;ASPN;FMOD;COMP;SFRP4;NR4A1;COL1A1;ANKRD1;KLF4;LTBP2
GO_Biological_Process	Response to wounding	15	6.03402e-06	0.00177248	HBB;POSTN;F2R;CDKN1A;PROS1;APOA1;SERPINE2;JAK2;THBD;COMP;COL1A1;ABAT;TNFRSF12A;KLF4;TNC
GO_Biological_Process	Blood circulation	13	6.1512e-06	0.00177248	HBB;NPR3;CORIN;POSTN;F2R;ACE2;JAK2;NPPB;NPPA;ELN;COMP;HEY2;ABAT
GO_Biological_Process	Circulatory system process	13	8.21814e-06	0.00222096	HBB;NPR3;CORIN;POSTN;F2R;ACE2;JAK2;NPPB;NPPA;ELN;COMP;HEY2;ABAT
GO_Biological_Process	Regulation of wound healing	7	9.11193e-06	0.00236821	F2R;CDKN1A;PROS1;SERPINE2;THBD;ABAT;TNFRSF12A
GO_Biological_Process	Response to endogenous stimulus	25	1.04504e-05	0.0025652	BDNF;FSTL3;DDIT4;POSTN;SOCS2;GRB10;CDKN1A;APOA1;JAK2;NPPA;RASL11B;IGFBP2;ASPN;FMOD;COMP;SFRP4;NR4A1;COL1A1;FIBIN;ANKRD1;KLF4;LTBP2;NR4A3;TNC;PDK4
GO_Biological_Process	System process	23	1.1147e-05	0.00264883	HBB;BDNF;NPR3;CORIN;POSTN;F2R;ACE2;APOA1;SERPINE2;JAK2;NPPB;NPPA;MAP1A;ELN;COMP;HEY2;COL1A1;UCHL1;ABAT;KLF4;TNNI1;NR4A3;ADGRF5
GO_Biological_Process	Regulation of body fluid levels	12	1.36306e-05	0.00286783	HBB;NPR3;SOCS2;F2R;PROS1;SERPINE2;JAK2;NPPB;THBD;COMP;COL1A1;ABAT
GO_Biological_Process	Wound healing	13	1.42656e-05	0.00290909	HBB;POSTN;F2R;CDKN1A;PROS1;SERPINE2;JAK2;THBD;COMP;COL1A1;ABAT;TNFRSF12A;TNC
GO_Biological_Process	Response to lipid	17	1.80135e-05	0.00346042	MRC1;DDIT4;POSTN;SOCS2;F2R;CDKN1A;JAK2;IGFBP2;THBD;NR4A1;COL1A1;FIBIN;ANKRD1;KLF4;NR4A3;TNC;PDK4
GO_Biological_Process	Regeneration	8	1.99104e-05	0.00366544	POSTN;CDKN1A;APOA1;JAK2;NNMT;KLF4;NR4A3;TNC
GO_Biological_Process	Cellular response to endogenous stimulus	22	2.55979e-05	0.00429495	BDNF;FSTL3;DDIT4;POSTN;SOCS2;GRB10;APOA1;JAK2;RASL11B;IGFBP2;ASPN;FMOD;COMP;SFRP4;NR4A1;COL1A1;ANKRD1;KLF4;LTBP2;NR4A3;TNC;PDK4
GO_Biological_Process	Reactive oxygen species metabolic process	9	2.89973e-05	0.00474518	HBB;DDIT4;STK17A;ACE2;CDKN1A;JAK2;KLF4;HBA1;PDK4
GO_Biological_Process	Cell-cell adhesion	15	3.24249e-05	0.00517822	HBB;FSTL3;SRPX2;APOA1;SERPINE2;THBS4;JAK2;IGFBP2;S100A9;COMP;ABAT;ADAM19;KLF4;NR4A3;COL14A1
GO_Biological_Process	Cell surface receptor signaling pathway	33	3.51468e-05	0.00534772	CRLF1;BDNF;FSTL3;DDIT4;POSTN;SOCS2;GRB10;CDKN1A;APOA1;SERPINE2;JAK2;NPPB;NPPA;RASL11B;IGFBP2;IGFBP3;MLLT11;TNFRSF11B;ASPN;C3;FMOD;COMP;HEY2;SFRP4;COL1A1;ABAT;BHLHE40;TNFRSF12A;KLF4;LTBP2;NR4A3;ADGRF5;PDK4
GO_Biological_Process	Positive regulation of cell death	15	3.55126e-05	0.00534772	HBB;GADD45G;DDIT4;STK17A;F2R;CDKN1A;JAK2;IGFBP3;MLLT11;S100A9;SFRP4;ANKRD1;TNFRSF12A;NR4A3;HBA1
GO_Biological_Process	Negative regulation of multicellular organismal process	19	3.65804e-05	0.00538747	ASB1;FSTL3;NPR3;SOCS2;F2R;PROS1;APOA1;SERPINE2;THBS4;SSC5D;JAK2;NPPB;NPPA;THBD;TNFRSF11B;ASPN;HEY2;ABAT;KLF4
GO_Biological_Process	Regulation of cell adhesion	14	3.76358e-05	0.005482	FSTL3;POSTN;CCDC80;APOA1;SERPINE2;JAK2;IGFBP2;ABI3BP;COL1A1;ABAT;ADAM19;KLF4;NR4A3;TNC
GO_Biological_Process	Cell development	27	3.80528e-05	0.0054825	HSPA2;BDNF;POSTN;SOCS2;GRB10;CDKN1A;APOA1;SERPINE2;JAK2;NPPA;MAP1A;PDLIM7;FARP1;SYNPO2L;S100A9;COMP;HEY2;UCHL1;ENAH;BHLHE40;ANKRD1;TNFRSF12A;KLF4;NR4A3;ADGRF5;TNC;COL14A1
GO_Biological_Process	Axon development	12	3.99678e-05	0.00569648	BDNF;GRB10;APOA1;JAK2;MAP1A;PDLIM7;UCHL1;ENAH;TNFRSF12A;KLF4;NR4A3;TNC
GO_Biological_Process	Response to oxygen-containing compound	23	4.43672e-05	0.00606275	HBB;MRC1;DDIT4;POSTN;SOCS2;GRB10;F2R;CDKN1A;JAK2;NPPA;IGFBP2;THBD;NR4A1;COL1A1;ABAT;FIBIN;ANKRD1;KLF4;NR4A3;TNC;HBA1;CA3;PDK4
GO_Biological_Process	Platelet activation	7	4.63155e-05	0.0062644	HBB;F2R;SERPINE2;THBD;COMP;COL1A1;ABAT
GO_Biological_Process	Renal system process	6	6.01881e-05	0.00759804	HBB;NPR3;CORIN;F2R;NPPB;ADGRF5
GO_Biological_Process	Positive regulation of multicellular organismal process	23	6.34118e-05	0.00785536	BDNF;GADD45G;SRPX2;POSTN;SOCS2;GRB10;F2R;ACE2;SERPINE2;JAK2;NPPB;NPPA;PDLIM7;THBD;S100A9;C3;HEY2;COL1A1;ABAT;ANKRD1;TNFRSF12A;KLF4;NR4A3
GO_Biological_Process	Regulation of system process	12	6.76694e-05	0.0080807	CORIN;F2R;ACE2;APOA1;JAK2;NPPB;NPPA;HEY2;ABAT;KLF4;TNNI1;NR4A3
GO_Biological_Process	Generation of neurons	21	7.13891e-05	0.00844878	BDNF;DDIT4;POSTN;SOCS2;GRB10;APOA1;SERPINE2;JAK2;MAP1A;PDLIM7;FARP1;S100A9;HEY2;UCHL1;ENAH;BHLHE40;ANKRD1;TNFRSF12A;KLF4;NR4A3;TNC
GO_Biological_Process	Regulation of response to external stimulus	14	8.80746e-05	0.00972857	F2R;ACE2;CDKN1A;PROS1;APOA1;SERPINE2;THBS4;JAK2;NPPA;THBD;S100A9;C3;ABAT;KLF4
GO_Biological_Process	Growth	17	9.42737e-05	0.0103273	BDNF;POSTN;SOCS2;CDKN1A;COLQ;SERPINE2;MT1X;NPPB;NPPA;IGFBP2;IGFBP3;S100A9;COMP;HEY2;TNFRSF12A;TNC;COL14A1
GO_Biological_Process	Response to inorganic substance	12	0.000102596	0.0108661	HBB;FSTL3;MT1X;IGFBP2;TNFRSF11B;COL1A1;ABAT;FIBIN;CPNE4;KLF4;NR4A3;HBA1
GO_Biological_Process	Regulation of tube size	6	0.000104112	0.0108661	HBB;F2R;ACE2;NPPB;NPPA;COMP
GO_Biological_Process	Regulation of blood vessel size	6	0.000104112	0.0108661	HBB;F2R;ACE2;NPPB;NPPA;COMP
GO_Biological_Process	Blood coagulation	9	0.000122459	0.0122969	HBB;F2R;PROS1;SERPINE2;JAK2;THBD;COMP;COL1A1;ABAT
GO_Biological_Process	Response to drug	16	0.000125748	0.012423	HBB;DDIT4;CDKN1A;APOA1;IGFBP2;NNMT;TNFRSF11B;COL1A1;ABAT;FIBIN;ANKRD1;KLF4;NR4A3;TNC;HBA1;CA3
GO_Biological_Process	Coagulation	9	0.000126785	0.012423	HBB;F2R;PROS1;SERPINE2;JAK2;THBD;COMP;COL1A1;ABAT
GO_Biological_Process	Hemostasis	9	0.000145394	0.0138647	HBB;F2R;PROS1;SERPINE2;JAK2;THBD;COMP;COL1A1;ABAT
GO_Biological_Process	Neuron differentiation	19	0.000154302	0.0145055	BDNF;DDIT4;POSTN;SOCS2;GRB10;APOA1;JAK2;MAP1A;PDLIM7;FARP1;S100A9;HEY2;UCHL1;ENAH;ANKRD1;TNFRSF12A;KLF4;NR4A3;TNC
GO_Biological_Process	Behavior	11	0.000161158	0.0150433	BDNF;SRPX2;LSAMP;ACE2;PTGDS;SERPINE2;THBS4;MAP1A;UCHL1;ABAT;NR4A3
GO_Biological_Process	Neuron projection development	16	0.000164463	0.0152194	BDNF;POSTN;GRB10;APOA1;JAK2;MAP1A;PDLIM7;FARP1;S100A9;UCHL1;ENAH;ANKRD1;TNFRSF12A;KLF4;NR4A3;TNC
GO_Biological_Process	Response to toxic substance	11	0.00017879	0.0159051	HBB;CDKN1A;MT1X;S100A9;COL1A1;ABAT;KLF4;NR4A3;TNC;HBA1;CA3
GO_Biological_Process	Negative regulation of cell adhesion	8	0.000192584	0.016469	POSTN;APOA1;SERPINE2;JAK2;COL1A1;ABAT;KLF4;TNC
GO_Biological_Process	Response to antibiotic	9	0.000195738	0.0165446	HBB;JAK2;COL1A1;ABAT;KLF4;NR4A3;TNC;HBA1;CA3
GO_Biological_Process	Neurogenesis	21	0.000195964	0.0165446	BDNF;DDIT4;POSTN;SOCS2;GRB10;APOA1;SERPINE2;JAK2;MAP1A;PDLIM7;FARP1;S100A9;HEY2;UCHL1;ENAH;BHLHE40;ANKRD1;TNFRSF12A;KLF4;NR4A3;TNC
GO_Biological_Process	Nervous system development	27	0.000204817	0.0168847	BDNF;SRPX2;DDIT4;POSTN;SOCS2;GRB10;LSAMP;COLQ;APOA1;SERPINE2;JAK2;MAP1A;PDLIM7;FARP1;S100A9;HEY2;TACC1;UCHL1;HAPLN1;ENAH;ABAT;BHLHE40;ANKRD1;TNFRSF12A;KLF4;NR4A3;TNC
GO_Biological_Process	Regulation of developmental process	29	0.000205087	0.0168847	BDNF;FNDC5;FSTL3;SRPX2;POSTN;SOCS2;CDKN1A;COLQ;APOA1;SERPINE2;THBS4;JAK2;NPPB;PDLIM7;IGFBP3;HOPX;TNFRSF11B;ASPN;S100A9;C3;COMP;HEY2;SFRP4;COL1A1;BHLHE40;ANKRD1;TNFRSF12A;KLF4;NR4A3
GO_Biological_Process	Response to mechanical stimulus	7	0.000213978	0.0175079	POSTN;SERPINE2;NPPA;IGFBP2;COL1A1;ANKRD1;TNC
GO_Biological_Process	Muscle cell proliferation	7	0.000223636	0.0179654	NPR3;CDKN1A;JAK2;IGFBP3;HEY2;KLF4;NR4A3
GO_Biological_Process	Secretion	21	0.000239235	0.0187355	HBB;NPR3;CORIN;POSTN;SOCS2;F2R;PROS1;APOA1;SERPINE2;SSC5D;JAK2;NPPB;NPPA;S100A9;C3;COMP;ABAT;ANKRD1;LTBP2;NR4A3;CFD
GO_Biological_Process	Cellular response to transforming growth factor beta stimulus	8	0.000240289	0.0187355	POSTN;APOA1;RASL11B;ASPN;FMOD;COL1A1;ANKRD1;LTBP2
GO_Biological_Process	Regulation of cell-cell adhesion	9	0.000267936	0.0201789	FSTL3;APOA1;SERPINE2;JAK2;IGFBP2;ABAT;ADAM19;KLF4;NR4A3
GO_Biological_Process	Movement of cell or subcellular component	24	0.000275154	0.0203752	BDNF;SRPX2;DDIT4;POSTN;GRB10;F2R;PROS1;APOA1;SERPINE2;CFAP61;THBS4;JAK2;MAP1A;PDLIM7;IGFBP3;S100A9;NR4A1;COL1A1;UCHL1;ENAH;TNFRSF12A;KLF4;TNNI1;NR4A3
GO_Biological_Process	Multicellular organismal homeostasis	10	0.000278768	0.0205282	GADD45G;NPR3;GRB10;F2R;JAK2;TNFRSF11B;ABAT;NR4A3;ADGRF5;PDK4
GO_Biological_Process	Regulation of smooth muscle cell proliferation	6	0.000280801	0.0205636	NPR3;CDKN1A;JAK2;IGFBP3;KLF4;NR4A3
GO_Biological_Process	Response to transforming growth factor beta	8	0.000287087	0.0209085	POSTN;APOA1;RASL11B;ASPN;FMOD;COL1A1;ANKRD1;LTBP2
GO_Biological_Process	Smooth muscle cell proliferation	6	0.000295898	0.0213159	NPR3;CDKN1A;JAK2;IGFBP3;KLF4;NR4A3
GO_Biological_Process	Cell growth	11	0.00030792	0.0220621	BDNF;POSTN;SOCS2;CDKN1A;SERPINE2;NPPB;NPPA;IGFBP2;IGFBP3;S100A9;TNFRSF12A
GO_Biological_Process	Response to organic cyclic compound	15	0.000317084	0.0224757	DDIT4;POSTN;SOCS2;CDKN1A;JAK2;IGFBP2;THBD;NR4A1;COL1A1;ABAT;FIBIN;ANKRD1;KLF4;NR4A3;TNC
GO_Biological_Process	Vascular process in circulatory system	6	0.000328	0.0231211	HBB;F2R;ACE2;NPPB;NPPA;COMP
GO_Biological_Process	Circulatory system development	17	0.000339093	0.0235323	SRPX2;CDKN1A;THBS4;NPPB;NPPA;SYNPO2L;C3;ELN;COMP;HEY2;NR4A1;COL1A1;ANKRD1;TNFRSF12A;KLF4;TNNI1;ADGRF5
GO_Biological_Process	Regulation of cell growth	10	0.000362424	0.0248038	BDNF;SOCS2;CDKN1A;SERPINE2;NPPB;NPPA;IGFBP2;IGFBP3;S100A9;TNFRSF12A
GO_Biological_Process	Regulation of growth	13	0.000363235	0.0248038	BDNF;SOCS2;CDKN1A;COLQ;SERPINE2;MT1X;NPPB;NPPA;IGFBP2;IGFBP3;S100A9;HEY2;TNFRSF12A
GO_Biological_Process	Tube development	16	0.000409494	0.0269361	CRLF1;FSTL3;SRPX2;CDKN1A;SERPINE2;THBS4;NPPB;C3;COMP;HEY2;NR4A1;TNFRSF12A;KLF4;NR4A3;ADGRF5;TNC
GO_Biological_Process	Regulation of cell death	22	0.000434627	0.028297	CRLF1;HBB;BDNF;GADD45G;DDIT4;STK17A;SOCS2;F2R;CDKN1A;JAK2;IGFBP3;MLLT11;S100A9;COMP;HEY2;SFRP4;ANKRD1;TNFRSF12A;KLF4;NR4A3;HBA1;PDK4
GO_Biological_Process	Cellular response to organic substance	29	0.000466505	0.0300171	HSPA2;CRLF1;BDNF;MRC1;FSTL3;DDIT4;POSTN;SOCS2;GRB10;CDKN1A;APOA1;MT1X;JAK2;RASL11B;IGFBP2;TNFRSF11B;ASPN;FMOD;COMP;SFRP4;NR4A1;COL1A1;ANKRD1;TNFRSF12A;KLF4;LTBP2;NR4A3;TNC;PDK4
GO_Biological_Process	Cellular response to tumor necrosis factor	7	0.000484755	0.0306345	POSTN;APOA1;JAK2;TNFRSF11B;COL1A1;ANKRD1;TNFRSF12A
GO_Biological_Process	Neuron development	16	0.000485345	0.0306345	BDNF;POSTN;GRB10;APOA1;JAK2;MAP1A;PDLIM7;FARP1;S100A9;UCHL1;ENAH;ANKRD1;TNFRSF12A;KLF4;NR4A3;TNC
GO_Biological_Process	Response to bacterium	10	0.00051396	0.0322869	MRC1;CCDC80;F2R;SSC5D;JAK2;THBD;S100A9;C3;ANKRD1;CA3
GO_Biological_Process	Striated muscle cell development	6	0.000582173	0.0348322	NPPA;SYNPO2L;COMP;HEY2;UCHL1;ANKRD1
GO_Biological_Process	Regulation of muscle system process	7	0.000583384	0.0348322	F2R;ACE2;NPPA;ABAT;KLF4;TNNI1;NR4A3
GO_Biological_Process	Protein processing	7	0.000604901	0.035955	CORIN;ACE2;PROS1;SERPINE2;C3;COMP;AEBP1
GO_Biological_Process	Regulation of inflammatory response	8	0.000608391	0.036001	ACE2;PROS1;APOA1;JAK2;NPPA;S100A9;C3;KLF4
GO_Biological_Process	Response to hormone	15	0.000747577	0.0414608	DDIT4;POSTN;SOCS2;GRB10;CDKN1A;JAK2;NPPA;IGFBP2;SFRP4;NR4A1;COL1A1;FIBIN;NR4A3;TNC;PDK4
GO_Biological_Process	Regulation of reactive oxygen species metabolic process	6	0.000788858	0.0430623	HBB;STK17A;ACE2;CDKN1A;JAK2;KLF4
GO_Biological_Process	Response to tumor necrosis factor	7	0.000915802	0.0481705	POSTN;APOA1;JAK2;TNFRSF11B;COL1A1;ANKRD1;TNFRSF12A
GO_Biological_Process	Muscle cell development	6	0.000930068	0.0485357	NPPA;SYNPO2L;COMP;HEY2;UCHL1;ANKRD1
GO_Cellular_Component	Collagen-containing extracellular matrix	22	2.22045e-16	2.9432e-12	POSTN;CCDC80;COLQ;APOA1;SERPINE2;THBS4;SSC5D;NPPA;ASPN;S100A9;PRELP;ELN;FMOD;COMP;ABI3BP;COL1A1;HAPLN1;AEBP1;ADAM19;LTBP2;TNC;COL14A1
GO_Cellular_Component	Extracellular matrix	23	1.55431e-15	1.03012e-11	POSTN;CCDC80;COLQ;APOA1;SERPINE2;THBS4;SSC5D;NPPA;TNFRSF11B;ASPN;S100A9;PRELP;ELN;FMOD;COMP;ABI3BP;COL1A1;HAPLN1;AEBP1;ADAM19;LTBP2;TNC;COL14A1
GO_Cellular_Component	Extracellular space	40	4.2808e-08	6.30467e-05	HSPA2;CRLF1;HBB;BDNF;FSTL3;SRPX2;PYGM;NPR3;POSTN;ACE2;PROS1;COLQ;PTGDS;APOA1;SERPINE2;PPP1R1A;THBS4;SSC5D;NPPB;NPPA;IGFBP2;IGFBP3;THBD;TNFRSF11B;S100A9;C3;PRELP;FMOD;COMP;ABI3BP;AIF1L;SFRP4;COL1A1;AEBP1;CPNE4;LTBP2;TNC;HBA1;CFD;COL14A1
GO_Cellular_Component	Cell surface	15	7.10874e-06	0.00200482	HSPA2;CRLF1;MRC1;SRPX2;CORIN;F2R;ACE2;APOA1;SERPINE2;SSC5D;THBD;SFRP4;IGSF3;TNFRSF12A;ADGRF5
GO_Cellular_Component	Blood microparticle	6	1.33263e-05	0.00284902	HSPA2;HBB;PROS1;APOA1;C3;HBA1
GO_Molecular_Function	Extracellular matrix structural constituent	14	5.3213e-13	2.35113e-09	POSTN;COLQ;ASPN;PRELP;ELN;FMOD;COMP;ABI3BP;COL1A1;HAPLN1;AEBP1;LTBP2;TNC;COL14A1
GO_Molecular_Function	Heparin binding	9	8.44362e-08	0.000101746	POSTN;CCDC80;COLQ;SERPINE2;THBS4;PRELP;COMP;ABI3BP;LTBP2
GO_Molecular_Function	Glycosaminoglycan binding	10	1.14246e-07	0.000108167	POSTN;CCDC80;COLQ;SERPINE2;THBS4;PRELP;COMP;ABI3BP;HAPLN1;LTBP2
GO_Molecular_Function	Signaling receptor binding	23	4.01295e-06	0.00139978	CRLF1;BDNF;FNDC5;SRPX2;ARID5A;SOCS2;GRB10;F2R;APOA1;SERPINE2;THBS4;JAK2;NPPB;NPPA;RASL11B;IGFBP2;TNFRSF11B;S100A9;C3;COMP;NR4A1;UCHL1;NR4A3
GO_Molecular_Function	Sulfur compound binding	9	7.94883e-06	0.00219504	POSTN;CCDC80;COLQ;SERPINE2;THBS4;PRELP;COMP;ABI3BP;LTBP2
GO_Molecular_Function	Structural molecule activity	15	4.34267e-05	0.00599605	POSTN;COLQ;MAP1A;ASPN;PRELP;ELN;FMOD;COMP;ABI3BP;COL1A1;HAPLN1;AEBP1;LTBP2;TNC;COL14A1
GO_Molecular_Function	Receptor ligand activity	8	0.000171834	0.0156485	CRLF1;BDNF;FNDC5;APOA1;THBS4;NPPB;NPPA;TNFRSF11B
GO_Molecular_Function	Hormone receptor binding	7	0.000244008	0.0189142	ARID5A;SOCS2;JAK2;NPPB;NPPA;NR4A1;NR4A3
GO_Molecular_Function	Receptor regulator activity	8	0.000364899	0.0248038	CRLF1;BDNF;FNDC5;APOA1;THBS4;NPPB;NPPA;TNFRSF11B
Pathway_KEGG	PI3K-Akt signaling pathway	10	5.03999e-05	0.00661436	BDNF;DDIT4;F2R;CDKN1A;THBS4;JAK2;COMP;NR4A1;COL1A1;TNC
