# Supplementary material for: Multi-level transcriptome sequencing identifies COL1A1 as a candidate marker in human heart failure progression
Source: BMC Med. 2020 Jan 6;18:2. doi: 10.1186/s12916-019-1469-4 (PMC6943904; doi:10.1186/s12916-019-1469-4)
Supplement: Supplementary file 4 — Additional file 4: Table S4. The detailed information of differentially expressed lncRNAs. [file 12916_2019_1469_MOESM4_ESM.xlsx]

## Sheet: Sheet1
Supplementary Table 4. The detailed information of differentially expressed lncRNAs.
Transcript ID*	Chr.	Strand	Start (bp)	End (bp)	Transcript name*	# exons	Length (bp)	Gene ID	Gene symbol
36025	NC_000003.12	+	73623568	73627899	rna31776	2	2886	MSTRG.4763	PDZRN3-AS1
39673	NC_000003.12	+	157089881	157101135	MSTRG.5249.1	2	1895	MSTRG.5249	.
39675	NC_000003.12	+	157089881	157101135	rna35029	3	791	MSTRG.5249	LINC00881
43781	NC_000004.12	+	47831345	47884346	MSTRG.5816.1	3	2395	MSTRG.5816	.
43782	NC_000004.12	+	47831345	47896848	rna38792	3	626	MSTRG.5816	LOC101927179
46526	NC_000004.12	+	119939540	119964293	rna41209	2	642	MSTRG.6205	LOC100996694
54492	NC_000005.10	+	142745600	142760993	rna48239	4	2232	MSTRG.7326	LOC101926975
82442	NC_000009.12	+	63125960	63161015	rna72995	4	633	MSTRG.11246	LOC105379814
82729	NC_000009.12	-	69296681	69307056	rna73222	4	675	MSTRG.11295	BANCR
104457	NC_000011.10	-	122089115	122102548	MSTRG.14076.4	2	3728	MSTRG.14076	.
116866	NC_000013.11	-	90273847	90276343	MSTRG.15698.1	2	500	MSTRG.15698	.
119344	NC_000014.9	+	33959082	33964147	rna105794	2	265	MSTRG.16051	LOC105370446
122957	NC_000014.9	+	100826118	100861026	MSTRG.16534.15	6	7601	MSTRG.16534	.
129452	NC_000015.10	+	92882843	92898747	rna114512	5	1593	MSTRG.17504	LINC01578
142262	NC_000017.11	-	47891229	47895816	rna126014	3	526	MSTRG.19447	LOC102724532
170072	NC_000023.11	-	38779504	38785173	MSTRG.23271.2	2	832	MSTRG.23271	.
* Transcript ID and name are generated by running FEELnc.
