# Supplementary material for: Multi-level transcriptome sequencing identifies COL1A1 as a candidate marker in human heart failure progression
Source: BMC Med. 2020 Jan 6;18:2. doi: 10.1186/s12916-019-1469-4 (PMC6943904; doi:10.1186/s12916-019-1469-4)
Supplement: Supplementary file 5 — Additional file 5: Table S5. Functional enrichment analysis of differentially expressed microRNAs by using tool miEAA. [file 12916_2019_1469_MOESM5_ESM.xlsx]

## Sheet: results
Supplementary Table 5. Functional enrichment analysis of differentially expressed microRNAs by using tool miEAA.
Pathway source	Pathway name	# Observed miRNAs	FDR	miRNAs/precursors
Gene Ontology (miRWalk)	GO:0009267 Cellular response to starvation	13	0.00104504	hsa-miR-215-5p; hsa-miR-96-5p; hsa-miR-216a-5p; hsa-miR-100-5p; hsa-miR-129-5p; hsa-miR-182-5p; hsa-miR-223-3p; hsa-miR-21-5p; hsa-miR-34c-5p; hsa-miR-183-5p; hsa-miR-155-5p; hsa-miR-10a-5p; hsa-miR-1-3p
Gene Ontology (miRWalk)	GO:0015459 Potassium channel regulator activity	7	0.00475713	hsa-miR-215-5p; hsa-miR-100-5p; hsa-miR-142-3p; hsa-miR-21-5p; hsa-miR-451a; hsa-miR-10a-5p; hsa-miR-1-3p
Gene Ontology (miRWalk)	GO:0019079 Viral genome replication	8	0.014765	hsa-miR-215-5p; hsa-miR-96-5p; hsa-miR-100-5p; hsa-miR-182-5p; hsa-miR-223-3p; hsa-miR-183-5p; hsa-miR-155-5p; hsa-miR-1-3p
Gene Ontology (miRWalk)	GO:0030336 Negative regulation of cell migration	17	0.014765	hsa-miR-708-5p; hsa-miR-215-5p; hsa-miR-146b-3p; hsa-miR-96-5p; hsa-miR-216a-5p; hsa-miR-100-5p; hsa-miR-129-5p; hsa-miR-142-3p; hsa-miR-182-5p; hsa-miR-21-5p; hsa-miR-34c-5p; hsa-miR-144-3p; hsa-miR-183-5p; hsa-miR-451a; hsa-miR-155-5p; hsa-miR-10a-5p; hsa-miR-1-3p
Pathways (miRWalk)	has:04530 Tight junction	19	0.0147851	hsa-miR-708-5p; hsa-miR-215-5p; hsa-miR-96-5p; hsa-miR-184; hsa-miR-216a-5p; hsa-miR-100-5p; hsa-miR-146b-5p; hsa-miR-142-3p; hsa-miR-182-5p; hsa-miR-223-3p; hsa-miR-21-5p; hsa-miR-34c-5p; hsa-miR-144-3p; hsa-miR-183-5p; hsa-miR-451a; hsa-miR-155-5p; hsa-miR-212-3p; hsa-miR-10a-5p; hsa-miR-1-3p
Pathways (miRWalk)	has:05214 Glioma	21	0.0147851	hsa-miR-708-5p; hsa-miR-215-5p; hsa-miR-146b-3p; hsa-miR-96-5p; hsa-miR-184; hsa-miR-216a-5p; hsa-miR-942-5p; hsa-miR-100-5p; hsa-miR-129-5p; hsa-miR-146b-5p; hsa-miR-182-5p; hsa-miR-223-3p; hsa-miR-21-5p; hsa-miR-34c-5p; hsa-miR-144-3p; hsa-miR-183-5p; hsa-miR-451a; hsa-miR-155-5p; hsa-miR-212-3p; hsa-miR-10a-5p; hsa-miR-1-3p
Pathways (miRWalk)	has:05218 Melanoma	21	0.0147851	hsa-miR-708-5p; hsa-miR-215-5p; hsa-miR-146b-3p; hsa-miR-96-5p; hsa-miR-184; hsa-miR-216a-5p; hsa-miR-942-5p; hsa-miR-100-5p; hsa-miR-129-5p; hsa-miR-146b-5p; hsa-miR-182-5p; hsa-miR-223-3p; hsa-miR-21-5p; hsa-miR-34c-5p; hsa-miR-144-3p; hsa-miR-183-5p; hsa-miR-451a; hsa-miR-155-5p; hsa-miR-212-3p; hsa-miR-10a-5p; hsa-miR-1-3p
Pathways (miRWalk)	has:05222 Small cell lung cancer	21	0.0147851	hsa-miR-708-5p; hsa-miR-215-5p; hsa-miR-96-5p; hsa-miR-184; hsa-miR-216a-5p; hsa-miR-100-5p; hsa-miR-129-5p; hsa-miR-146b-5p; hsa-miR-142-3p; hsa-miR-182-5p; hsa-miR-223-3p; hsa-miR-21-5p; hsa-miR-34c-5p; hsa-miR-144-3p; hsa-miR-183-5p; hsa-miR-451a; hsa-miR-155-5p; hsa-miR-212-3p; hsa-miR-10a-5p; hsa-miR-1-3p; hsa-miR-190a-5p
Pathways (miRWalk)	P00048 PI3 kinase pathway	17	0.0147851	hsa-miR-708-5p; hsa-miR-215-5p; hsa-miR-96-5p; hsa-miR-184; hsa-miR-216a-5p; hsa-miR-100-5p; hsa-miR-146b-5p; hsa-miR-142-3p; hsa-miR-182-5p; hsa-miR-223-3p; hsa-miR-21-5p; hsa-miR-144-3p; hsa-miR-183-5p; hsa-miR-451a; hsa-miR-155-5p; hsa-miR-10a-5p; hsa-miR-1-3p
Pathways (miRWalk)	WP1403 AMPK signaling	18	0.0147851	hsa-miR-708-5p; hsa-miR-215-5p; hsa-miR-96-5p; hsa-miR-184; hsa-miR-942-5p; hsa-miR-100-5p; hsa-miR-146b-5p; hsa-miR-182-5p; hsa-miR-223-3p; hsa-miR-21-5p; hsa-miR-34c-5p; hsa-miR-144-3p; hsa-miR-183-5p; hsa-miR-451a; hsa-miR-155-5p; hsa-miR-212-3p; hsa-miR-10a-5p; hsa-miR-1-3p
Pathways (miRWalk)	WP2018 RANKL RANK Signaling Pathway	16	0.0147851	hsa-miR-708-5p; hsa-miR-215-5p; hsa-miR-96-5p; hsa-miR-184; hsa-miR-216a-5p; hsa-miR-100-5p; hsa-miR-146b-5p; hsa-miR-142-3p; hsa-miR-182-5p; hsa-miR-223-3p; hsa-miR-21-5p; hsa-miR-144-3p; hsa-miR-451a; hsa-miR-155-5p; hsa-miR-10a-5p; hsa-miR-1-3p
Pathways (miRWalk)	WP311 Synthesis and Degradation of Ketone Bodies	4	0.0229613	hsa-miR-100-5p; hsa-miR-21-5p; hsa-miR-155-5p; hsa-miR-1-3p
Gene Ontology (miRWalk)	GO:0016301 Kinase activity	13	0.024288	hsa-miR-708-5p; hsa-miR-215-5p; hsa-miR-96-5p; hsa-miR-184; hsa-miR-100-5p; hsa-miR-146b-5p; hsa-miR-142-3p; hsa-miR-21-5p; hsa-miR-144-3p; hsa-miR-183-5p; hsa-miR-451a; hsa-miR-155-5p; hsa-miR-10a-5p
Pathways (miRWalk)	has:04920 Adipocytokine signaling pathway	15	0.0252422	hsa-miR-708-5p; hsa-miR-215-5p; hsa-miR-96-5p; hsa-miR-184; hsa-miR-100-5p; hsa-miR-146b-5p; hsa-miR-182-5p; hsa-miR-223-3p; hsa-miR-21-5p; hsa-miR-144-3p; hsa-miR-183-5p; hsa-miR-451a; hsa-miR-155-5p; hsa-miR-10a-5p; hsa-miR-1-3p
Gene Ontology (miRWalk)	GO:0032868 Response to insulin stimulus	15	0.0315024	hsa-miR-215-5p; hsa-miR-146b-3p; hsa-miR-96-5p; hsa-miR-184; hsa-miR-216a-5p; hsa-miR-100-5p; hsa-miR-142-3p; hsa-miR-182-5p; hsa-miR-21-5p; hsa-miR-34c-5p; hsa-miR-183-5p; hsa-miR-451a; hsa-miR-155-5p; hsa-miR-10a-5p; hsa-miR-1-3p
Gene Ontology (miRWalk)	GO:0043086 Negative regulation of catalytic activity	9	0.0315184	hsa-miR-215-5p; hsa-miR-96-5p; hsa-miR-100-5p; hsa-miR-129-5p; hsa-miR-34c-5p; hsa-miR-144-3p; hsa-miR-155-5p; hsa-miR-10a-5p; hsa-miR-1-3p
Pathways (miRWalk)	WP1559 TFs Regulate miRNAs related to cardiac hypertrophy	8	0.0317155	hsa-miR-708-5p; hsa-miR-184; hsa-miR-146b-5p; hsa-miR-21-5p; hsa-miR-183-5p; hsa-miR-451a; hsa-miR-155-5p; hsa-miR-10a-5p
Pathways (miRWalk)	WP455 GPCRs Class A Rhodopsin like	8	0.0343415	hsa-miR-215-5p; hsa-miR-96-5p; hsa-miR-142-3p; hsa-miR-21-5p; hsa-miR-183-5p; hsa-miR-155-5p; hsa-miR-10a-5p; hsa-miR-1-3p
Gene Ontology (miRWalk)	GO:0003785 Actin monomer binding	8	0.0369719	hsa-miR-215-5p; hsa-miR-96-5p; hsa-miR-182-5p; hsa-miR-21-5p; hsa-miR-183-5p; hsa-miR-155-5p; hsa-miR-10a-5p; hsa-miR-1-3p
Gene Ontology (miRWalk)	GO:0005518 Collagen binding	12	0.0369719	hsa-miR-708-5p; hsa-miR-215-5p; hsa-miR-146b-3p; hsa-miR-216a-5p; hsa-miR-100-5p; hsa-miR-182-5p; hsa-miR-21-5p; hsa-miR-183-5p; hsa-miR-451a; hsa-miR-155-5p; hsa-miR-10a-5p; hsa-miR-1-3p
Gene Ontology (miRWalk)	GO:0030217 T cell differentiation	9	0.0369719	hsa-miR-215-5p; hsa-miR-100-5p; hsa-miR-129-5p; hsa-miR-146b-5p; hsa-miR-223-3p; hsa-miR-21-5p; hsa-miR-34c-5p; hsa-miR-183-5p; hsa-miR-1-3p
Gene Ontology (miRWalk)	GO:0030279 Negative regulation of ossification	11	0.0369719	hsa-miR-215-5p; hsa-miR-96-5p; hsa-miR-129-5p; hsa-miR-182-5p; hsa-miR-223-3p; hsa-miR-21-5p; hsa-miR-34c-5p; hsa-miR-144-3p; hsa-miR-451a; hsa-miR-155-5p; hsa-miR-1-3p
Gene Ontology (miRWalk)	GO:0030514 Negative regulation of bmp signaling pathway	11	0.0369719	hsa-miR-215-5p; hsa-miR-216a-5p; hsa-miR-100-5p; hsa-miR-129-5p; hsa-miR-21-5p; hsa-miR-34c-5p; hsa-miR-144-3p; hsa-miR-183-5p; hsa-miR-155-5p; hsa-miR-10a-5p; hsa-miR-1-3p
Gene Ontology (miRWalk)	GO:0042383 Sarcolemma	11	0.0369719	hsa-miR-215-5p; hsa-miR-96-5p; hsa-miR-100-5p; hsa-miR-142-3p; hsa-miR-182-5p; hsa-miR-223-3p; hsa-miR-21-5p; hsa-miR-183-5p; hsa-miR-155-5p; hsa-miR-10a-5p; hsa-miR-1-3p
Gene Ontology (miRWalk)	GO:0050853 B cell receptor signaling pathway	11	0.0369719	hsa-miR-215-5p; hsa-miR-96-5p; hsa-miR-184; hsa-miR-182-5p; hsa-miR-223-3p; hsa-miR-21-5p; hsa-miR-34c-5p; hsa-miR-451a; hsa-miR-155-5p; hsa-miR-10a-5p; hsa-miR-1-3p
Gene Ontology (miRWalk)	GO:0060045 Positive regulation of cardiac muscle cell proliferation	10	0.0369719	hsa-miR-215-5p; hsa-miR-129-5p; hsa-miR-223-3p; hsa-miR-21-5p; hsa-miR-34c-5p; hsa-miR-144-3p; hsa-miR-183-5p; hsa-miR-155-5p; hsa-miR-10a-5p; hsa-miR-1-3p
Gene Ontology (miRWalk)	GO:0046952 Ketone body catabolic process	4	0.0372016	hsa-miR-100-5p; hsa-miR-21-5p; hsa-miR-155-5p; hsa-miR-1-3p
Pathways (miRWalk)	hsa05215 Prostate cancer	21	0.037246	hsa-miR-708-5p; hsa-miR-215-5p; hsa-miR-146b-3p; hsa-miR-96-5p; hsa-miR-184; hsa-miR-216a-5p; hsa-miR-942-5p; hsa-miR-100-5p; hsa-miR-146b-5p; hsa-miR-182-5p; hsa-miR-223-3p; hsa-miR-21-5p; hsa-miR-34c-5p; hsa-miR-144-3p; hsa-miR-183-5p; hsa-miR-451a; hsa-miR-155-5p; hsa-miR-212-3p; hsa-miR-10a-5p; hsa-miR-1-3p; hsa-miR-190a-5p
Pathways (miRWalk)	P00053 T cell activation	15	0.037246	hsa-miR-708-5p; hsa-miR-215-5p; hsa-miR-96-5p; hsa-miR-184; hsa-miR-216a-5p; hsa-miR-100-5p; hsa-miR-146b-5p; hsa-miR-142-3p; hsa-miR-223-3p; hsa-miR-21-5p; hsa-miR-34c-5p; hsa-miR-451a; hsa-miR-155-5p; hsa-miR-10a-5p; hsa-miR-1-3p
Gene Ontology (miRWalk)	GO:0000079 Regulation of cyclin dependent protein kinase activity	16	0.0375351	hsa-miR-215-5p; hsa-miR-96-5p; hsa-miR-216a-5p; hsa-miR-942-5p; hsa-miR-100-5p; hsa-miR-146b-5p; hsa-miR-142-3p; hsa-miR-182-5p; hsa-miR-21-5p; hsa-miR-34c-5p; hsa-miR-144-3p; hsa-miR-183-5p; hsa-miR-155-5p; hsa-miR-212-3p; hsa-miR-1-3p; hsa-miR-190a-5p
Gene Ontology (miRWalk)	GO:0000080 G1 phase of mitotic cell cycle	17	0.0375351	hsa-miR-215-5p; hsa-miR-96-5p; hsa-miR-942-5p; hsa-miR-100-5p; hsa-miR-129-5p; hsa-miR-146b-5p; hsa-miR-142-3p; hsa-miR-182-5p; hsa-miR-223-3p; hsa-miR-21-5p; hsa-miR-34c-5p; hsa-miR-183-5p; hsa-miR-155-5p; hsa-miR-212-3p; hsa-miR-10a-5p; hsa-miR-1-3p; hsa-miR-190a-5p
Gene Ontology (miRWalk)	GO:0007189 Adenylate cyclase activating g protein coupled receptor signaling pathway	8	0.0375351	hsa-miR-96-5p; hsa-miR-100-5p; hsa-miR-142-3p; hsa-miR-182-5p; hsa-miR-21-5p; hsa-miR-155-5p; hsa-miR-10a-5p; hsa-miR-1-3p
Gene Ontology (miRWalk)	GO:0008284 Positive regulation of cell proliferation	21	0.0375351	hsa-miR-708-5p; hsa-miR-215-5p; hsa-miR-146b-3p; hsa-miR-96-5p; hsa-miR-216a-5p; hsa-miR-100-5p; hsa-miR-129-5p; hsa-miR-146b-5p; hsa-miR-142-3p; hsa-miR-182-5p; hsa-miR-223-3p; hsa-miR-21-5p; hsa-miR-34c-5p; hsa-miR-144-3p; hsa-miR-183-5p; hsa-miR-451a; hsa-miR-155-5p; hsa-miR-212-3p; hsa-miR-10a-5p; hsa-miR-1-3p; hsa-miR-190a-5p
Gene Ontology (miRWalk)	GO:0009888 Tissue development	10	0.0375351	hsa-miR-215-5p; hsa-miR-96-5p; hsa-miR-100-5p; hsa-miR-182-5p; hsa-miR-223-3p; hsa-miR-21-5p; hsa-miR-183-5p; hsa-miR-155-5p; hsa-miR-212-3p; hsa-miR-1-3p
Gene Ontology (miRWalk)	GO:0016446 Somatic hypermutation of immunoglobulin genes	7	0.0375351	hsa-miR-215-5p; hsa-miR-96-5p; hsa-miR-21-5p; hsa-miR-34c-5p; hsa-miR-183-5p; hsa-miR-155-5p; hsa-miR-1-3p
Gene Ontology (miRWalk)	GO:0048286 Lung alveolus development	11	0.0375351	hsa-miR-215-5p; hsa-miR-100-5p; hsa-miR-129-5p; hsa-miR-142-3p; hsa-miR-223-3p; hsa-miR-21-5p; hsa-miR-34c-5p; hsa-miR-183-5p; hsa-miR-155-5p; hsa-miR-10a-5p; hsa-miR-1-3p
Gene Ontology (miRWalk)	GO:0048709 Oligodendrocyte differentiation	11	0.0375351	hsa-miR-215-5p; hsa-miR-96-5p; hsa-miR-129-5p; hsa-miR-182-5p; hsa-miR-21-5p; hsa-miR-34c-5p; hsa-miR-144-3p; hsa-miR-183-5p; hsa-miR-451a; hsa-miR-155-5p; hsa-miR-1-3p
Gene Ontology (miRWalk)	GO:0051496 Positive regulation of stress fiber assembly	10	0.0375351	hsa-miR-96-5p; hsa-miR-100-5p; hsa-miR-146b-5p; hsa-miR-182-5p; hsa-miR-21-5p; hsa-miR-144-3p; hsa-miR-183-5p; hsa-miR-155-5p; hsa-miR-10a-5p; hsa-miR-1-3p
Gene Ontology (miRWalk)	GO:0070389 Chaperone cofactor dependent protein refolding	5	0.0375351	hsa-miR-182-5p; hsa-miR-183-5p; hsa-miR-155-5p; hsa-miR-10a-5p; hsa-miR-1-3p
Gene Ontology (miRWalk)	GO:0090303 Positive regulation of wound healing	6	0.0375351	hsa-miR-215-5p; hsa-miR-96-5p; hsa-miR-100-5p; hsa-miR-21-5p; hsa-miR-10a-5p; hsa-miR-1-3p
Gene Ontology (miRWalk)	GO:0004571 Mannosyl oligosaccharide 1 2 alpha mannosidase activity	5	0.0383917	hsa-miR-96-5p; hsa-miR-100-5p; hsa-miR-142-3p; hsa-miR-155-5p; hsa-miR-1-3p
Gene Ontology (miRWalk)	GO:0019229 Regulation of vasoconstriction	5	0.0383917	hsa-miR-215-5p; hsa-miR-100-5p; hsa-miR-155-5p; hsa-miR-10a-5p; hsa-miR-1-3p
Gene Ontology (miRWalk)	GO:0046950 Cellular ketone body metabolic process	4	0.0383917	hsa-miR-100-5p; hsa-miR-21-5p; hsa-miR-155-5p; hsa-miR-1-3p
