# Supplementary material for: Multi-level transcriptome sequencing identifies COL1A1 as a candidate marker in human heart failure progression
Source: BMC Med. 2020 Jan 6;18:2. doi: 10.1186/s12916-019-1469-4 (PMC6943904; doi:10.1186/s12916-019-1469-4)
Supplement: Supplementary file 6 — Additional file 6: Table S6. Fibrosis percentage and survival data for each heart failure sample. [file 12916_2019_1469_MOESM6_ESM.xlsx]

## Sheet: Sheet1
Supplementary Table 6. Fibrosis percentage and survival data for each heart failure sample.
sample #	Seq ID	Percentage (%)	From symptom to HTx (months)	From heart failure to HTx (months)
SFW-D-1	S7	0.193	8	6
SFW-D-2	S8	0.384569	24	24
SFW-D-3	S9	0.253093	86	60
SFW-D-4	S10	0.751353	132	48
SFW-D-5	S11	0.0983468	168	168
SFW-D-6	S12	0.0340037	60	60
SFW-D-7	S13	0.0317359	156	60
SFW-D-8	S14	0.177694	96	96
SFW-D-9	S15	0.0565617	240	240
SFW-D-10	S16	0.147179	96	98
SFW-D-11	S17	0.0546395	6	6
SFW-D-12	S19	0.235263	8	3
SFW-D-13	S20	0.381913	24	1
SFW-D-14	S21	0.247872	192	192
SFW-D-17	S24	0.0235142	7	7
SFW-D-18	S25	0.407514	120	23
SFW-D-19	S26	0.0383775	1	1
SFW-D-27	S27	0.566074	4	4
