# Supplementary material for: Multi-level transcriptome sequencing identifies COL1A1 as a candidate marker in human heart failure progression
Source: BMC Med. 2020 Jan 6;18:2. doi: 10.1186/s12916-019-1469-4 (PMC6943904; doi:10.1186/s12916-019-1469-4)
Supplement: Supplementary file 7 — Additional file 7: Table S7. Fibrosis related genes identified by lasso regression analysis. [file 12916_2019_1469_MOESM7_ESM.xlsx]

## Sheet: Sheet1
Supplementary Table 7. Fibrosis related genes identified by lasso regression analysis.
Number	Gene symbol	Coefficient	Informatic gene (Fisher's exact test, p-value=1.0547e-26)	Validated by survival rate from innitial symptom to HTx (p-value<0.05, Pearson correlation)	Validated by survival rate from heart failure to HTx (p-value<0.05, Pearson correaltion)
1	ABI3BP	0.0415017	Y
2	ACE2	-0.0237135	Y
3	AEBP1	-0.00593772
4	ASPN	-0.00775832	Y	Y (p-value=0.0345)
5	BANCR	0.053144
6	C3	-0.00070183
7	CFD	0.000604426
8	COL1A1	0.000825109	Y	Y (p-value=0.0026)	Y (p-value=0.0208)
9	COLQ	0.0677698	Y		Y (p-value=0.0662)
10	COMP	-0.0408877	Y
11	CREBZF	-0.00627712
12	DDIT4	-0.0155828
13	FIBIN	0.00623576
14	FSTL3	0.000129679
15	HBB	0.015156	Y
16	HSPA2	-0.00518139
17	IGFBP3	0.00673367	Y	Y (p-value=0.0472)	Y (p-value=0.0032)
18	IRX6	0.0381086
19	JAK2	0.0267407	Y
20	LINC00881	0.00162465
21	LOC105373334	-0.0179825	Y
22	LSAMP	0.0565292
23	MT1X	0.00817474
24	NPPA	0.00241636	Y
25	PTDSS1	0.00525579
26	PTGDS	0.0265528		Y (p-value=0.0415)	Y (p-value=0.0243)
27	RASL11B	0.0130481
28	S100A9	-0.00763177	Y
29	SERPINE2	-0.0286688	Y
30	SFRP4	-0.00785052
31	SGPP2	0.000824909
32	STK17A	0.0344842
33	TNFRSF12A	-0.0134124	Y
