# Supplementary material for: Multi-level transcriptome sequencing identifies COL1A1 as a candidate marker in human heart failure progression
Source: BMC Med. 2020 Jan 6;18:2. doi: 10.1186/s12916-019-1469-4 (PMC6943904; doi:10.1186/s12916-019-1469-4)
Supplement: Supplementary file 8 — Additional file 8: Table S8. Evaluation of survival (years) by using plasma COL1A1 level of HF patients. [file 12916_2019_1469_MOESM8_ESM.xlsx]

## Sheet: Sheet1
Supplementary Table 8. Evaluation of survival (years) by using plasma COL1A1 level of HF patients.
Year with HTx	AUC	p-value
1 year with HTx	0.789	<1.0E-04
2 years with HTx	0.788	<1.0E-04
3 years with HTx	0.656	0.0016
4 years with HTx	0.604	0.0346
5 years with HTx	0.623	0.014
